# Supplementary material for: ﻿The redescription and complete mitogenomes of two Oxycarenus species (Hemiptera, Oxycarenidae) and phylogenetic implications
Source: Zookeys. 2024 Sep 5;1211:231–50. doi: 10.3897/zookeys.1211.126013 (PMC11393489; doi:10.3897/zookeys.1211.126013)
Supplement: XML Treatment for Oxycarenus gossypii [file zookeys.1211.126013-treatment1.xml]

<!DOCTYPE tp:taxon-treatment
  PUBLIC "-//TaxonX//DTD Taxonomic Treatment Publishing DTD v0 20100105//EN" "tax-treatment-NSO.dtd">
<tp:taxon-treatment xmlns:tp="http://www.plazi.org/taxpub"><tp:treatment-meta><kwd-group><label>Taxon classification</label><kwd>
                <named-content content-type="kingdom">Animalia</named-content>
              </kwd><kwd>
                <named-content content-type="order">Hemiptera</named-content>
              </kwd><kwd>
                <named-content content-type="family">Oxycarenidae</named-content>
              </kwd></kwd-group><mixed-citation publication-type="journal"><person-group><name><surname>Meng</surname><given-names>Changjun</given-names></name><name><surname>Cao</surname><given-names>Suyan</given-names></name><name><surname>Dong</surname><given-names>Wen</given-names></name><name><surname>Gao</surname><given-names>Cuiqing</given-names></name></person-group><article-title>﻿The redescription and complete mitogenomes of two <italic><tp:taxon-name><tp:taxon-name-part taxon-name-part-type="genus" reg="Oxycarenus">Oxycarenus</tp:taxon-name-part></tp:taxon-name></italic> species (<tp:taxon-name><tp:taxon-name-part taxon-name-part-type="order">Hemiptera</tp:taxon-name-part></tp:taxon-name>, <tp:taxon-name><tp:taxon-name-part taxon-name-part-type="family">Oxycarenidae</tp:taxon-name-part></tp:taxon-name>) and phylogenetic implications</article-title><source>Zookeys</source><day>05</day><month>09</month><year>2024</year><volume>1211</volume><fpage>231</fpage><lpage>250</lpage><pub-id pub-id-type="doi">10.3897/zookeys.1211.126013</pub-id></mixed-citation></tp:treatment-meta><tp:nomenclature><label>﻿</label><tp:taxon-name>
              <object-id xmlns:xlink="http://www.w3.org/1999/xlink" content-type="arpha" xlink:type="simple">7CE1A317-74E0-5474-BBF9-5053F24D28B7</object-id>
              <tp:taxon-name-part taxon-name-part-type="genus" reg="Oxycarenus">Oxycarenus</tp:taxon-name-part>
              <tp:taxon-name-part taxon-name-part-type="species" reg="gossypii">gossypii</tp:taxon-name-part>
            </tp:taxon-name><tp:taxon-authority>Horváth, 1926</tp:taxon-authority><xref ref-type="fig" rid="F1">Figs 1A</xref><xref ref-type="fig" rid="F2">, 2A–C</xref><tp:nomenclature-citation-list><tp:nomenclature-citation><tp:taxon-name>
                  <tp:taxon-name-part taxon-name-part-type="genus" reg="Oxycarenus">Oxycarenus</tp:taxon-name-part>
                  <tp:taxon-name-part taxon-name-part-type="species" reg="gossypii">gossypii</tp:taxon-name-part>
                </tp:taxon-name><comment>: <xref ref-type="bibr" rid="B21">Horváth 1926</xref>: 136; <xref ref-type="bibr" rid="B13">Esaki 1926</xref>: 161; <xref ref-type="bibr" rid="B39">Slater 1964</xref>: 673; <xref ref-type="bibr" rid="B34">Péricart 2001</xref>: 115. </comment></tp:nomenclature-citation><tp:nomenclature-citation><tp:taxon-name>
                  <tp:taxon-name-part taxon-name-part-type="genus" reg="Oxycarenus">Oxycarenus</tp:taxon-name-part>
                  <tp:taxon-name-part taxon-name-part-type="species" reg="laetus">laetus</tp:taxon-name-part>
                </tp:taxon-name><comment>: <xref ref-type="bibr" rid="B51">Zheng and Zou 1981</xref>: 96. Misidentification. </comment></tp:nomenclature-citation></tp:nomenclature-citation-list></tp:nomenclature><tp:treatment-sec sec-type="material" id="SECID0EU3AG"><title>Material examined.</title><p>China • 3♂♂1♀; Yunnan, Yuanjiang; alt. 400 m; 25 Jul. 2006; Weibing Zhu leg. (<named-content xmlns:xlink="http://www.w3.org/1999/xlink" content-type="dwc:institutional_code" xlink:title="Institute of Entomology, Nankai University" xlink:href="http://grbio.org/institution/nankai-university" xlink:type="simple">NKUM</named-content>) • 1♂2♀♀; Yunnan, Xishuangbanna, Mengsong; alt. 1600 m; 23 Apr. 1958; Xvwu Meng leg. (<named-content xmlns:xlink="http://www.w3.org/1999/xlink" content-type="dwc:institutional_code" xlink:title="Institute of Zoology, Academia Sinica" xlink:href="http://grbio.org/institution/academia-sinica" xlink:type="simple">IZAS</named-content>) • 1♂; Yunnan, Xishuangbanna, Damenglong; alt. 650 m; 8 Apr. 1958; Leyi Zheng leg. (<named-content xmlns:xlink="http://www.w3.org/1999/xlink" content-type="dwc:institutional_code" xlink:title="Institute of Zoology, Academia Sinica" xlink:href="http://grbio.org/institution/academia-sinica" xlink:type="simple">IZAS</named-content>) • 5♂♂6♀♀; Hainan, Sanya, Fenghuang airport; 26 Mar. 2020; Bo Cai leg. (<named-content xmlns:xlink="http://www.w3.org/1999/xlink" content-type="dwc:institutional_code" xlink:title="Nanjing Forestry University" xlink:href="http://grbio.org/institution/nanjing-forestry-university" xlink:type="simple">NJFU</named-content>) • 16♂♂5♀♀; Hainan, Jianfengling thermal forestry institute; 21 Apr. 1985; Leyi Zheng leg.; from capsule of <italic><tp:taxon-name><tp:taxon-name-part taxon-name-part-type="genus" reg="Abutilon">Abutilon</tp:taxon-name-part><tp:taxon-name-part taxon-name-part-type="species" reg="indicum">indicum</tp:taxon-name-part></tp:taxon-name></italic> (<named-content xmlns:xlink="http://www.w3.org/1999/xlink" content-type="dwc:institutional_code" xlink:title="Institute of Entomology, Nankai University" xlink:href="http://grbio.org/institution/nankai-university" xlink:type="simple">NKUM</named-content>) • 192♂♂183♀♀; Hainan, Sanya; alt. 10 m; 5–6 Apr. 1960; Suofu Li leg. (<named-content xmlns:xlink="http://www.w3.org/1999/xlink" content-type="dwc:institutional_code" xlink:title="Institute of Zoology, Academia Sinica" xlink:href="http://grbio.org/institution/academia-sinica" xlink:type="simple">IZAS</named-content>) • 26♂♂26♀♀; Hainan, Ledong; 11 Jun. 1960; Xuezhong Zhang leg. (<named-content xmlns:xlink="http://www.w3.org/1999/xlink" content-type="dwc:institutional_code" xlink:title="Institute of Zoology, Academia Sinica" xlink:href="http://grbio.org/institution/academia-sinica" xlink:type="simple">IZAS</named-content>) • 1♂; Hainan Nada; 27 Apr. 1954; Keren Huang leg. (<named-content xmlns:xlink="http://www.w3.org/1999/xlink" content-type="dwc:institutional_code" xlink:title="Institute of Zoology, Academia Sinica" xlink:href="http://grbio.org/institution/academia-sinica" xlink:type="simple">IZAS</named-content>).</p><fig id="F1" position="float" orientation="portrait"><object-id xmlns:xlink="http://www.w3.org/1999/xlink" content-type="doi" xlink:type="simple">10.3897/zookeys.1211.126013.figure1</object-id><object-id xmlns:xlink="http://www.w3.org/1999/xlink" content-type="arpha" xlink:type="simple">B5C658DE-9295-510A-84C1-62E62A639093</object-id><label>Figure 1.</label><caption><p>Dorsal and ventral view of <italic><tp:taxon-name><tp:taxon-name-part taxon-name-part-type="genus" reg="Oxycarenus">Oxycarenus</tp:taxon-name-part></tp:taxon-name></italic> species sequenced <bold>A</bold><italic><tp:taxon-name><tp:taxon-name-part taxon-name-part-type="genus" reg="Oxycarenus">O.</tp:taxon-name-part><tp:taxon-name-part taxon-name-part-type="species" reg="gossypii">gossypii</tp:taxon-name-part></tp:taxon-name></italic><bold>B, C</bold><italic><tp:taxon-name><tp:taxon-name-part taxon-name-part-type="genus" reg="Oxycarenus">O.</tp:taxon-name-part><tp:taxon-name-part taxon-name-part-type="species" reg="bicolor">bicolor</tp:taxon-name-part><tp:taxon-name-part taxon-name-part-type="subspecies" reg="heraldus">heraldus</tp:taxon-name-part></tp:taxon-name></italic>.</p></caption><graphic xmlns:xlink="http://www.w3.org/1999/xlink" xlink:href="zookeys-1211-231_article-126013__-g001.jpg" position="float" orientation="portrait" xlink:type="simple" id="oo_1128425.jpg"><uri content-type="original_file" xlink:type="simple">https://binary.pensoft.net/fig/1128425</uri></graphic></fig></tp:treatment-sec><tp:treatment-sec sec-type="redescription" id="SECID0EX6AG"><title>Redescription.</title><p>Body brown, densely punctate, with white decumbent, erect, and apically enlarged setae. Antennae dark brown. Rostrum extends past anterior margin of abdominal sternite III, up to abdominal sternite V in females. Bucculae yellowish white. Pronotum brown, often lighter at anterior margin and posterior half, densely covered with deep, large punctures, white erect, and apically enlarged setae mixed with decumbent setae; callus area slightly elevated, densely covered with large, dark brown setae. Lateral margins of pronotum slightly sinuate. Scutellum brown, evenly punctate, flattened except basal margin concave, peripherally covered with both decumbent and erect, apically enlarged setae. Clavus brown, with both types of setae mentioned above. Corium yellowish brown, with a conspicuous black spot at distal angle; sparse erect setae, apical margin straight. Membrane smoky brown. Thoracic sternum brown, posterior margins of metapleura pale. Ostiolar peritreme of metathoracic scent gland yellow. Supracoxal lobewhite. Femora dark brown; fore femora beneath with four spines; fore tibiae yellowish brown; mid and hind tibiae pale, both ends brown. Abdominal sterna reddish brown, smooth, impunctate, without erect setae. Male sternites VI and VII with posterior margin with two transverse combs of glandular setae on either side of median line. Female abdominal sterna III to IV fused; ovipositor reaching abdominal sternites V–VII, with sternites V–VII medially strongly narrowed, pushed forward towards base of abdomen.</p><p>Pygophore: dorsal opening narrowly triangular (Fig. <xref ref-type="fig" rid="F2">2A</xref>); lateral projections in basal one third of pygophore openings, projecting obliquely posteriorly, tips truncate; distal margin of cup-like sclerite with a narrow, deep incision (Fig. <xref ref-type="fig" rid="F2">2A</xref>). Parameres (Fig. <xref ref-type="fig" rid="F2">2B, C</xref>) with basal shank relatively broad, about twice as wide as blade; outer projection rounded, inner projection more pointed from dorsal view; another finger-like inner projection present on inner side from ventral view.</p><fig id="F2" position="float" orientation="portrait"><object-id xmlns:xlink="http://www.w3.org/1999/xlink" content-type="doi" xlink:type="simple">10.3897/zookeys.1211.126013.figure2</object-id><object-id xmlns:xlink="http://www.w3.org/1999/xlink" content-type="arpha" xlink:type="simple">0C3506F7-DBF1-5FEF-AE2B-63560054609E</object-id><label>Figure 2.</label><caption><p>Genitalia of <italic><tp:taxon-name><tp:taxon-name-part taxon-name-part-type="genus" reg="Oxycarenus">Oxycarenus</tp:taxon-name-part></tp:taxon-name></italic> species <bold>A–C</bold><italic><tp:taxon-name><tp:taxon-name-part taxon-name-part-type="genus" reg="Oxycarenus">O.</tp:taxon-name-part><tp:taxon-name-part taxon-name-part-type="species" reg="gossypii">gossypii</tp:taxon-name-part></tp:taxon-name></italic><bold>A</bold> pygophore, posterodorsal view <bold>B, C</bold> left paramere, dorsal and ventral view <bold>D–F</bold><italic><tp:taxon-name><tp:taxon-name-part taxon-name-part-type="genus" reg="Oxycarenus">O.</tp:taxon-name-part><tp:taxon-name-part taxon-name-part-type="species" reg="bicolor">bicolor</tp:taxon-name-part><tp:taxon-name-part taxon-name-part-type="subspecies" reg="heraldus">heraldus</tp:taxon-name-part></tp:taxon-name></italic><bold>D</bold> pygophore, posterodorsal view <bold>E, F</bold> left paramere, dorsal and ventral view.</p></caption><graphic xmlns:xlink="http://www.w3.org/1999/xlink" xlink:href="zookeys-1211-231_article-126013__-g002.jpg" position="float" orientation="portrait" xlink:type="simple" id="oo_1128426.jpg"><uri content-type="original_file" xlink:type="simple">https://binary.pensoft.net/fig/1128426</uri></graphic></fig><p><bold><italic>Measurements</italic></bold> (in mm, <italic>n</italic> = 8). Body length 3.40–4.00, width 1.1–1.30. Head length 0.70–0.72, width across eyes 0.65–0.67; antennal segments I–IV length: 0.27–0.29: 0.56–0.58: 0.45–0.47: 0.52–0.54. Pronotum length 0.78–0.80, width of anterior margin 0.52–0.54, width of posterior margin 1.00–1.02; scutellum length 0.34–0.36, width 0.52–0.54. Distance of apex clavus–apex corium 0.60–0.62; distance of apex corium–apex membrane 0.72–0.74.</p></tp:treatment-sec><tp:treatment-sec sec-type="distribution" id="SECID0ENCBG"><title>Distribution.</title><p>China (Hainan, Yunnan, Taiwan); Vietnam.</p></tp:treatment-sec><tp:treatment-sec sec-type="remarks" id="SECID0ESCBG"><title>Remarks.</title><p>On review of descriptions and figures, we discovered that <italic><tp:taxon-name><tp:taxon-name-part taxon-name-part-type="genus" reg="Oxycarenus">Oxycarenus</tp:taxon-name-part><tp:taxon-name-part taxon-name-part-type="species" reg="gossypii">gossypii</tp:taxon-name-part></tp:taxon-name></italic> was erroneously identified as <italic><tp:taxon-name><tp:taxon-name-part taxon-name-part-type="genus" reg="Oxycarenus">Oxycarenus</tp:taxon-name-part><tp:taxon-name-part taxon-name-part-type="species" reg="laetus">laetus</tp:taxon-name-part></tp:taxon-name></italic> (Kirby, 1891) in the study by <xref ref-type="bibr" rid="B51">Zheng and Zou (1981)</xref>. However, distinct differences exist between these species: the clavus appears brown in <italic><tp:taxon-name><tp:taxon-name-part taxon-name-part-type="genus" reg="Oxycarenus">O.</tp:taxon-name-part><tp:taxon-name-part taxon-name-part-type="species" reg="gossypii">gossypii</tp:taxon-name-part></tp:taxon-name></italic>, whereas it is pale in <italic><tp:taxon-name><tp:taxon-name-part taxon-name-part-type="genus" reg="Oxycarenus">O.</tp:taxon-name-part><tp:taxon-name-part taxon-name-part-type="species" reg="laetus">laetus</tp:taxon-name-part></tp:taxon-name></italic>; the membrane presents a smoky golden-brown hue in <italic><tp:taxon-name><tp:taxon-name-part taxon-name-part-type="genus" reg="Oxycarenus">O.</tp:taxon-name-part><tp:taxon-name-part taxon-name-part-type="species" reg="gossypii">gossypii</tp:taxon-name-part></tp:taxon-name></italic> (in contrast to the colorless and hyaline membrane of <italic><tp:taxon-name><tp:taxon-name-part taxon-name-part-type="genus" reg="Oxycarenus">O.</tp:taxon-name-part><tp:taxon-name-part taxon-name-part-type="species" reg="laetus">laetus</tp:taxon-name-part></tp:taxon-name></italic>); and, while the corium of <italic><tp:taxon-name><tp:taxon-name-part taxon-name-part-type="genus" reg="Oxycarenus">O.</tp:taxon-name-part><tp:taxon-name-part taxon-name-part-type="species" reg="gossypii">gossypii</tp:taxon-name-part></tp:taxon-name></italic> is pale or slightly smoky except at the base, it consistently remains pale in <italic><tp:taxon-name><tp:taxon-name-part taxon-name-part-type="genus" reg="Oxycarenus">O.</tp:taxon-name-part><tp:taxon-name-part taxon-name-part-type="species" reg="laetus">laetus</tp:taxon-name-part></tp:taxon-name></italic>.</p></tp:treatment-sec><ref-list><ref id="B21"><mixed-citation xmlns:xlink="http://www.w3.org/1999/xlink" xlink:type="simple"><person-group><name name-style="western"><surname>Horváth</surname><given-names>G</given-names></name></person-group> (<year>1926</year>) <article-title>Sur les <italic><tp:taxon-name><tp:taxon-name-part taxon-name-part-type="genus">Oxycarenus</tp:taxon-name-part></tp:taxon-name></italic> nuisibles aux cotonniers, avec la description d’une espèce nouvelle (Hem. <tp:taxon-name><tp:taxon-name-part taxon-name-part-type="family">Lygaeidae</tp:taxon-name-part></tp:taxon-name>).</article-title><source>Bulletin de la Société Entomologique de France</source><volume>31</volume>(<issue>11–12</issue>): <fpage>135</fpage>–<lpage>136</lpage>. <ext-link xlink:href="10.3406/bsef.1926.27678" ext-link-type="doi" xlink:type="simple">https://doi.org/10.3406/bsef.1926.27678</ext-link></mixed-citation></ref><ref id="B13"><mixed-citation xmlns:xlink="http://www.w3.org/1999/xlink" xlink:type="simple"><person-group><name name-style="western"><surname>Esaki</surname><given-names>T</given-names></name></person-group> (<year>1926</year>) Verzeichniss der <tp:taxon-name><tp:taxon-name-part taxon-name-part-type="order">Hemiptera</tp:taxon-name-part></tp:taxon-name>-<tp:taxon-name><tp:taxon-name-part taxon-name-part-type="suborder">Heteroptera</tp:taxon-name-part></tp:taxon-name> der Insel Formosa. Annales Historico-Naturales Musei Nationalis Hungarici, Budapest, 136–189.</mixed-citation></ref><ref id="B39"><mixed-citation xmlns:xlink="http://www.w3.org/1999/xlink" xlink:type="simple"><person-group><name name-style="western"><surname>Slater</surname><given-names>JA</given-names></name></person-group> (<year>1964</year>) <source>A Catalogue of the <tp:taxon-name><tp:taxon-name-part taxon-name-part-type="family">Lygaeidae</tp:taxon-name-part></tp:taxon-name> of the World: Vols. I–II.</source><publisher-name>University of Connecticut</publisher-name>, <publisher-loc>Storrs</publisher-loc>, <size units="page">1668 pp</size>.</mixed-citation></ref><ref id="B34"><mixed-citation xmlns:xlink="http://www.w3.org/1999/xlink" xlink:type="simple"><person-group><name name-style="western"><surname>Péricart</surname><given-names>J</given-names></name></person-group> (<year>2001</year>) <source><tp:taxon-name><tp:taxon-name-part taxon-name-part-type="family">Lygaeidae</tp:taxon-name-part></tp:taxon-name>. In: Aukema B, Rieger C (Eds) Catalogue of the <tp:taxon-name><tp:taxon-name-part taxon-name-part-type="suborder">Heteroptera</tp:taxon-name-part></tp:taxon-name> of the Palaearctic Region.</source><publisher-name>The Netherlands Entomological Society</publisher-name>, <publisher-loc>Amsterdam</publisher-loc>, <size units="page">115 pp</size>.</mixed-citation></ref><ref id="B51"><mixed-citation xmlns:xlink="http://www.w3.org/1999/xlink" xlink:type="simple"><person-group><name name-style="western"><surname>Zheng</surname><given-names>LY</given-names></name><name name-style="western"><surname>Zou</surname><given-names>HG</given-names></name></person-group> (<year>1981</year>) <article-title><tp:taxon-name><tp:taxon-name-part taxon-name-part-type="family">Lygaeidae</tp:taxon-name-part></tp:taxon-name>.</article-title> In: <person-group><name name-style="western"><surname>Hsiao</surname><given-names>TY</given-names></name><name name-style="western"><surname>Ren</surname><given-names>SZ</given-names></name><name name-style="western"><surname>Zheng</surname><given-names>LY</given-names></name><name name-style="western"><surname>Jing</surname><given-names>XL</given-names></name><name name-style="western"><surname>Zou</surname><given-names>HG</given-names></name><name name-style="western"><surname>Liu</surname><given-names>SL</given-names></name></person-group> (<role>Eds</role>) <issue-title>A Handbook for the Determination of the Chinese Hemiptera-Heteroptera, Vol.</issue-title><source>2. Science Press, Beijing</source>, <fpage>91</fpage>–<lpage>92</lpage>. [In Chinese, with English summary]</mixed-citation></ref></ref-list></tp:taxon-treatment>
