# Supplementary material for: ﻿The redescription and complete mitogenomes of two Oxycarenus species (Hemiptera, Oxycarenidae) and phylogenetic implications
Source: Zookeys. 2024 Sep 5;1211:231–50. doi: 10.3897/zookeys.1211.126013 (PMC11393489; doi:10.3897/zookeys.1211.126013)
Supplement: XML Treatment for Oxycarenus bicolor heraldus [file zookeys.1211.126013-treatment2.xml]

<!DOCTYPE tp:taxon-treatment
  PUBLIC "-//TaxonX//DTD Taxonomic Treatment Publishing DTD v0 20100105//EN" "tax-treatment-NSO.dtd">
<tp:taxon-treatment xmlns:tp="http://www.plazi.org/taxpub"><tp:treatment-meta><kwd-group><label>Taxon classification</label><kwd>
                <named-content content-type="kingdom">Animalia</named-content>
              </kwd><kwd>
                <named-content content-type="order">Hemiptera</named-content>
              </kwd><kwd>
                <named-content content-type="family">Oxycarenidae</named-content>
              </kwd></kwd-group><mixed-citation publication-type="journal"><person-group><name><surname>Meng</surname><given-names>Changjun</given-names></name><name><surname>Cao</surname><given-names>Suyan</given-names></name><name><surname>Dong</surname><given-names>Wen</given-names></name><name><surname>Gao</surname><given-names>Cuiqing</given-names></name></person-group><article-title>﻿The redescription and complete mitogenomes of two <italic><tp:taxon-name><tp:taxon-name-part taxon-name-part-type="genus" reg="Oxycarenus">Oxycarenus</tp:taxon-name-part></tp:taxon-name></italic> species (<tp:taxon-name><tp:taxon-name-part taxon-name-part-type="order">Hemiptera</tp:taxon-name-part></tp:taxon-name>, <tp:taxon-name><tp:taxon-name-part taxon-name-part-type="family">Oxycarenidae</tp:taxon-name-part></tp:taxon-name>) and phylogenetic implications</article-title><source>Zookeys</source><day>05</day><month>09</month><year>2024</year><volume>1211</volume><fpage>231</fpage><lpage>250</lpage><pub-id pub-id-type="doi">10.3897/zookeys.1211.126013</pub-id></mixed-citation></tp:treatment-meta><tp:nomenclature><label>﻿</label><tp:taxon-name>
              <object-id xmlns:xlink="http://www.w3.org/1999/xlink" content-type="arpha" xlink:type="simple">8BDACA5D-4334-58B3-A37D-FEEF2B50885F</object-id>
              <tp:taxon-name-part taxon-name-part-type="genus" reg="Oxycarenus">Oxycarenus</tp:taxon-name-part>
              <tp:taxon-name-part taxon-name-part-type="species" reg="bicolor">bicolor</tp:taxon-name-part>
              <tp:taxon-name-part taxon-name-part-type="subspecies" reg="heraldus">heraldus</tp:taxon-name-part>
            </tp:taxon-name><tp:taxon-authority>Distant, 1904</tp:taxon-authority><xref ref-type="fig" rid="F1">Figs 1B, C</xref><xref ref-type="fig" rid="F2">, 2D–F</xref><tp:nomenclature-citation-list><tp:nomenclature-citation><tp:taxon-name>
                  <tp:taxon-name-part taxon-name-part-type="genus" reg="Oxycarenus">Oxycarenus</tp:taxon-name-part>
                  <tp:taxon-name-part taxon-name-part-type="species" reg="heraldus">heraldus</tp:taxon-name-part>
                </tp:taxon-name><comment>: <xref ref-type="bibr" rid="B12">Distant 1904</xref>: 44. </comment></tp:nomenclature-citation><tp:nomenclature-citation><tp:taxon-name>
                  <tp:taxon-name-part taxon-name-part-type="genus" reg="Oxycarenus">Oxycarenus</tp:taxon-name-part>
                  <tp:taxon-name-part taxon-name-part-type="species" reg="bicolor">bicolor</tp:taxon-name-part>
                  <tp:taxon-name-part taxon-name-part-type="infraspecific-rank">variety</tp:taxon-name-part>
                  <tp:taxon-name-part taxon-name-part-type="variety" reg="heraldus">heraldus</tp:taxon-name-part>
                </tp:taxon-name><comment>: <xref ref-type="bibr" rid="B2">Bergroth 1918</xref>: 73. </comment></tp:nomenclature-citation><tp:nomenclature-citation><tp:taxon-name>
                  <tp:taxon-name-part taxon-name-part-type="genus" reg="Oxycarenus">Oxycarenus</tp:taxon-name-part>
                  <tp:taxon-name-part taxon-name-part-type="species" reg="bicolor">bicolor</tp:taxon-name-part>
                  <tp:taxon-name-part taxon-name-part-type="subspecies" reg="heraldus">heraldus</tp:taxon-name-part>
                </tp:taxon-name><comment>: <xref ref-type="bibr" rid="B39">Slater 1964</xref>: 670. </comment></tp:nomenclature-citation><tp:nomenclature-citation><tp:taxon-name>
                  <tp:taxon-name-part taxon-name-part-type="genus" reg="Oxycarenus">Oxycarenus</tp:taxon-name-part>
                  <tp:taxon-name-part taxon-name-part-type="species" reg="lugubris">lugubris</tp:taxon-name-part>
                </tp:taxon-name><comment>: <xref ref-type="bibr" rid="B51">Zheng and Zou 1981</xref>: 97. Misidentification. </comment></tp:nomenclature-citation></tp:nomenclature-citation-list></tp:nomenclature><tp:treatment-sec sec-type="type material" id="SECID0E6JBG"><title>Type material examined</title><p><bold>(digital photograph). <italic>Lectotype</italic></bold>: Burma • ♀; Carin Chebà [pr] / 900–1100 m [pr] / L. Fea V XII-88 [pr] // <italic><tp:taxon-name><tp:taxon-name-part taxon-name-part-type="genus" reg="Oxycarenus"/><tp:taxon-name-part taxon-name-part-type="species" reg="heraldus">heraldus</tp:taxon-name-part></tp:taxon-name></italic> [hw] / Dist. [hw] // Distant Coll. / 1911–383 // Type [pr, red] // SYN/ TYPE [pr, blue] // <italic><tp:taxon-name><tp:taxon-name-part taxon-name-part-type="genus" reg="Oxycarenus">Oxycarenus</tp:taxon-name-part></tp:taxon-name></italic> / <italic><tp:taxon-name><tp:taxon-name-part taxon-name-part-type="genus" reg="Oxycarenus"/><tp:taxon-name-part taxon-name-part-type="species" reg="heraldus">heraldus</tp:taxon-name-part></tp:taxon-name></italic> / Distant, 1904: 44 [pr] / <named-content xmlns:xlink="http://www.w3.org/1999/xlink" content-type="dwc:institutional_code" xlink:title="Natural History Museum, London" xlink:href="http://grbio.org/institution/natural-history-museum-london" xlink:type="simple">BMNH</named-content>(E) / 1340705 [pr] (<named-content xmlns:xlink="http://www.w3.org/1999/xlink" content-type="dwc:institutional_code" xlink:title="Natural History Museum, London" xlink:href="http://grbio.org/institution/natural-history-museum-london" xlink:type="simple">BMNH</named-content>).</p><p><bold><italic>Paralectotype</italic></bold>: same information except: <named-content xmlns:xlink="http://www.w3.org/1999/xlink" content-type="dwc:institutional_code" xlink:title="Natural History Museum, London" xlink:href="http://grbio.org/institution/natural-history-museum-london" xlink:type="simple">BMNH</named-content>(E) / 1340706 [pr].</p></tp:treatment-sec><tp:treatment-sec sec-type="material" id="SECID0EXLBG"><title>Other material examined.</title><p>China • 2♀♀; Gansu, Wen county, Fanba; 30 Jul. 1988; collected from capsule of <italic><tp:taxon-name><tp:taxon-name-part taxon-name-part-type="genus" reg="Abutilon">Abutilon</tp:taxon-name-part><tp:taxon-name-part taxon-name-part-type="species" reg="theophrasti">theophrasti</tp:taxon-name-part></tp:taxon-name></italic> (<named-content xmlns:xlink="http://www.w3.org/1999/xlink" content-type="dwc:institutional_code" xlink:title="Institute of Entomology, Nankai University" xlink:href="http://grbio.org/institution/nankai-university" xlink:type="simple">NKUM</named-content>) • 20♂♂15♀♀; Jiangsu, Nanjing, Laoshan; 20 Jun. 2021; collected from capsule of <italic><tp:taxon-name><tp:taxon-name-part taxon-name-part-type="genus" reg="Hibiscus">Hibiscus</tp:taxon-name-part><tp:taxon-name-part taxon-name-part-type="species" reg="mutabilis">mutabilis</tp:taxon-name-part></tp:taxon-name></italic> (<named-content xmlns:xlink="http://www.w3.org/1999/xlink" content-type="dwc:institutional_code" xlink:title="Nanjing Forestry University" xlink:href="http://grbio.org/institution/nanjing-forestry-university" xlink:type="simple">NJFU</named-content>) • 6♂♂7♀♀; Sichuan, Qingchengshan; 16 Aug. 1956; Leyi Zheng leg. (<named-content xmlns:xlink="http://www.w3.org/1999/xlink" content-type="dwc:institutional_code" xlink:title="Institute of Entomology, Nankai University" xlink:href="http://grbio.org/institution/nankai-university" xlink:type="simple">NKUM</named-content>) • 20♂♂25♀♀; Yunnan, Dali, Cangshan; 19 Aug. 2006; Zhonghua Fan leg. (<named-content xmlns:xlink="http://www.w3.org/1999/xlink" content-type="dwc:institutional_code" xlink:title="Institute of Entomology, Nankai University" xlink:href="http://grbio.org/institution/nankai-university" xlink:type="simple">NKUM</named-content>) • 300♂♂242♀♀; Yunnan, Menglong, Banna, Mengsong, alt. 1600 m; 23 Apr. 1958; Xvwu Meng leg. (<named-content xmlns:xlink="http://www.w3.org/1999/xlink" content-type="dwc:institutional_code" xlink:title="Institute of Zoology, Academia Sinica" xlink:href="http://grbio.org/institution/academia-sinica" xlink:type="simple">IZAS</named-content>) • 40♂♂32♀♀; Yunnan, Pingbian; alt. 1300 m; 22 Jun. 1956; Keren Huang leg. (<abbrev xmlns:xlink="http://www.w3.org/1999/xlink" xlink:title="Shanghai Institute of Entomology" id="ABBRID0EHNBG" xlink:type="simple">MSIE</abbrev>).</p></tp:treatment-sec><tp:treatment-sec sec-type="redescription" id="SECID0ELNBG"><title>Redescription.</title><p>Head dark, blackish brown or black, densely coarsely punctate, with white, flat, decumbent setae and sparser erect, apically enlarged, long setae. Antennae dark, blackish brown or black, with segment I extending to tip of clypeus. Head ventrally densely covered with silvery-white, flat setae. Rostrum extends to hind coxae or middle of abdominal sternite III. Bucculae dark. Pronotum brown with a black transverse stripe at callus area. Covered with coarse punctures and sparsely erect and apically enlarged long setae, with slightly sinuate lateral margins. Scutellum dark blackish brown or black, similar setae to pronutum, punctuated, with a sunken base and a slightly elevated middle. Clavus dark brown to blackish brown, possessing three lines of punctures, with middle row incomplete. Corium with exocorium, basal 1/3 of inner corium, and distal angle yellowish white, about middle 1/3 of inner corium blackish brown, not reaching exocorium; sometimes, extreme distal angles of corium slightly darkened, but not with obvious small black spots; distal margin of corium straight; clavus and corium with sparse pale erect setae. Membrane dark blackish brown, with basal margin adjoining distal margin of corium narrowly white. Head and prothorax ventrally densely covered with silvery-white, decumbent setae; thoracic sternites and pleurae black or dark blackish brown, glossy, except supracoxal lobe and posterior margin of metapleura pale; ostiolar peritreme of metathoracic scent gland strongly protruding, basally brown and distally yellow. Femora blackish brown, slightly thickened; fore femora with four spines; tibiae yellow with both ends dark blackish brown, and fore tibiae darker. Abdomen reddish brown to blackish brown. Posterior margin of sternites VI and VII in males with two conspicuous transverse combs of glandular setae on either side of median line. Female abdominal sterna III–IV fused; ovipositor reaching abdominal sternites V–VII, with sternites V–VII medially strongly narrowed and pushed forward towards abdominal sternites V.</p><p>Pygophore: dorsal opening broadly rounded; lateral projections finger-like, slightly inclined posteriorly and internally; distal margin of cup-like sclerite bifurcate (Fig. <xref ref-type="fig" rid="F2">2D</xref>). Parameres with blade falcate and curved; outer projection rounded; inner projection projecting dorsoventrally, more square (Fig. <xref ref-type="fig" rid="F2">2E, F</xref>).</p><p><bold><italic>Measurements</italic></bold> (in mm, <italic>n</italic> = 8). Body length 3.80–4.30, width 1.10–1.40. Head length 0.71–0.73, width across eyes 0.72–0.73; antennal segments I–IV length: 0.28–0.30: 0.61–0.63: 0.47–0.49: 0.58–0.60. Pronotum length 0.83–0.85, width of anterior margin 0.58–0.60, width of posterior margin 1.10–1.11; scutellum length 0.41–0.43, width 0.54–0.55. Distance of apex clavus–apex corium 0.89–0.90; distance of apex corium–apex membrane 0.67–0.69.</p></tp:treatment-sec><tp:treatment-sec sec-type="distribution" id="SECID0EDOBG"><title>Distribution.</title><p>China (Gansu, Jiangsu, Hubei, Sichuan, Yunnan); Burma.</p></tp:treatment-sec><tp:treatment-sec sec-type="remarks" id="SECID0EIOBG"><title>Remarks.</title><p>The specific status of <italic><tp:taxon-name><tp:taxon-name-part taxon-name-part-type="genus" reg="Oxycarenus">Oxycarenus</tp:taxon-name-part><tp:taxon-name-part taxon-name-part-type="species" reg="heraldus">heraldus</tp:taxon-name-part></tp:taxon-name></italic> Distant, 1904 was previously reduced to <italic><tp:taxon-name><tp:taxon-name-part taxon-name-part-type="genus" reg="Oxycarenus">Oxycarenus</tp:taxon-name-part></tp:taxon-name><tp:taxon-name><tp:taxon-name-part taxon-name-part-type="genus" reg="Oxycarenus"/><tp:taxon-name-part taxon-name-part-type="species" reg="bicolor">bicolor</tp:taxon-name-part><tp:taxon-name-part taxon-name-part-type="infraspecific-rank">var.</tp:taxon-name-part><tp:taxon-name-part taxon-name-part-type="variety" reg="heraldus">heraldus</tp:taxon-name-part></tp:taxon-name></italic> by <xref ref-type="bibr" rid="B2">Bergroth (1918)</xref>, and later treated as subspecies <italic><tp:taxon-name><tp:taxon-name-part taxon-name-part-type="genus" reg="Oxycarenus">Oxycarenus</tp:taxon-name-part><tp:taxon-name-part taxon-name-part-type="species" reg="bicolor">bicolor</tp:taxon-name-part><tp:taxon-name-part taxon-name-part-type="subspecies" reg="heraldus">heraldus</tp:taxon-name-part></tp:taxon-name></italic> by <xref ref-type="bibr" rid="B39">Slater (1964)</xref>.</p><p><italic><tp:taxon-name><tp:taxon-name-part taxon-name-part-type="genus" reg="Oxycarenus">Oxycarenus</tp:taxon-name-part><tp:taxon-name-part taxon-name-part-type="species" reg="bicolor">bicolor</tp:taxon-name-part><tp:taxon-name-part taxon-name-part-type="subspecies" reg="heraldus">heraldus</tp:taxon-name-part></tp:taxon-name></italic> shares similar coloration with <italic><tp:taxon-name><tp:taxon-name-part taxon-name-part-type="genus" reg="Oxycarenus">Oxycarenus</tp:taxon-name-part><tp:taxon-name-part taxon-name-part-type="species" reg="bicolor">bicolor</tp:taxon-name-part><tp:taxon-name-part taxon-name-part-type="subspecies" reg="bicolor">bicolor</tp:taxon-name-part></tp:taxon-name></italic>, but there are notable differences. Unlike <italic><tp:taxon-name><tp:taxon-name-part taxon-name-part-type="genus" reg="Oxycarenus">Oxycarenus</tp:taxon-name-part><tp:taxon-name-part taxon-name-part-type="species" reg="bicolor">bicolor</tp:taxon-name-part><tp:taxon-name-part taxon-name-part-type="subspecies" reg="bicolor">bicolor</tp:taxon-name-part></tp:taxon-name></italic>, the brown spots on the hemelytra of <italic><tp:taxon-name><tp:taxon-name-part taxon-name-part-type="genus" reg="Oxycarenus">Oxycarenus</tp:taxon-name-part><tp:taxon-name-part taxon-name-part-type="species" reg="bicolor">bicolor</tp:taxon-name-part><tp:taxon-name-part taxon-name-part-type="subspecies" reg="heraldus">heraldus</tp:taxon-name-part></tp:taxon-name></italic> do not reach the exocorium (the brown spots on the hemelytra extend to the lateral margin of the corium in <italic><tp:taxon-name><tp:taxon-name-part taxon-name-part-type="genus" reg="Oxycarenus">O.</tp:taxon-name-part><tp:taxon-name-part taxon-name-part-type="species" reg="bicolor">bicolor</tp:taxon-name-part><tp:taxon-name-part taxon-name-part-type="subspecies" reg="bicolor">bicolor</tp:taxon-name-part></tp:taxon-name></italic>). Furthermore, the body size of <italic><tp:taxon-name><tp:taxon-name-part taxon-name-part-type="genus" reg="Oxycarenus">O.</tp:taxon-name-part><tp:taxon-name-part taxon-name-part-type="species" reg="bicolor">bicolor</tp:taxon-name-part><tp:taxon-name-part taxon-name-part-type="subspecies" reg="heraldus">heraldus</tp:taxon-name-part></tp:taxon-name></italic> is larger (3.80–4.30 mm) compared to <italic><tp:taxon-name><tp:taxon-name-part taxon-name-part-type="genus" reg="Oxycarenus">O.</tp:taxon-name-part><tp:taxon-name-part taxon-name-part-type="species" reg="bicolor">bicolor</tp:taxon-name-part></tp:taxon-name></italic> (which is smaller, approximately 3.0–3.4 mm), and while the postero-lateral angles of the corium in <italic><tp:taxon-name><tp:taxon-name-part taxon-name-part-type="genus" reg="Oxycarenus">O.</tp:taxon-name-part><tp:taxon-name-part taxon-name-part-type="species" reg="bicolor">bicolor</tp:taxon-name-part><tp:taxon-name-part taxon-name-part-type="subspecies" reg="heraldus">heraldus</tp:taxon-name-part></tp:taxon-name></italic> may be slightly darkened, but they lack the distinct small black spots that are present in <italic><tp:taxon-name><tp:taxon-name-part taxon-name-part-type="genus" reg="Oxycarenus">O.</tp:taxon-name-part><tp:taxon-name-part taxon-name-part-type="species" reg="bicolor">bicolor</tp:taxon-name-part><tp:taxon-name-part taxon-name-part-type="subspecies" reg="bicolor">bicolor</tp:taxon-name-part></tp:taxon-name></italic>.</p><p><italic><tp:taxon-name><tp:taxon-name-part taxon-name-part-type="genus" reg="Oxycarenus">Oxycarenus</tp:taxon-name-part><tp:taxon-name-part taxon-name-part-type="species" reg="bicolor">bicolor</tp:taxon-name-part><tp:taxon-name-part taxon-name-part-type="subspecies" reg="heraldus">heraldus</tp:taxon-name-part></tp:taxon-name></italic> is a common species in China, but it has long been misidentified as <italic><tp:taxon-name><tp:taxon-name-part taxon-name-part-type="genus" reg="Oxycarenus">Oxycarenus</tp:taxon-name-part><tp:taxon-name-part taxon-name-part-type="species" reg="lugubris">lugubris</tp:taxon-name-part></tp:taxon-name></italic> (Motschulsky, 1859) (<xref ref-type="bibr" rid="B51">Zheng and Zou 1981</xref>). In comparison with <italic><tp:taxon-name><tp:taxon-name-part taxon-name-part-type="genus" reg="Oxycarenus">O.</tp:taxon-name-part><tp:taxon-name-part taxon-name-part-type="species" reg="lugubris">lugubris</tp:taxon-name-part></tp:taxon-name></italic>, the pronotum of <italic><tp:taxon-name><tp:taxon-name-part taxon-name-part-type="genus" reg="Oxycarenus">O.</tp:taxon-name-part><tp:taxon-name-part taxon-name-part-type="species" reg="bicolor">bicolor</tp:taxon-name-part><tp:taxon-name-part taxon-name-part-type="subspecies" reg="heraldus">heraldus</tp:taxon-name-part></tp:taxon-name></italic> is brown with a black transverse stripe, whereas in <italic><tp:taxon-name><tp:taxon-name-part taxon-name-part-type="genus" reg="Oxycarenus">O.</tp:taxon-name-part><tp:taxon-name-part taxon-name-part-type="species" reg="lugubris">lugubris</tp:taxon-name-part></tp:taxon-name></italic>, it is entirely black. Furthermore, only the middle 1/3 of the inner corium is blackish brown in <italic><tp:taxon-name><tp:taxon-name-part taxon-name-part-type="genus" reg="Oxycarenus">O.</tp:taxon-name-part><tp:taxon-name-part taxon-name-part-type="species" reg="bicolor">bicolor</tp:taxon-name-part><tp:taxon-name-part taxon-name-part-type="subspecies" reg="heraldus">heraldus</tp:taxon-name-part></tp:taxon-name></italic>, with the basal membrane narrowly white, while the distal 2/3 of the inner corium is entirely black, and the base of the membrane is also black in <italic><tp:taxon-name><tp:taxon-name-part taxon-name-part-type="genus" reg="Oxycarenus">O.</tp:taxon-name-part><tp:taxon-name-part taxon-name-part-type="species" reg="lugubris">lugubris</tp:taxon-name-part></tp:taxon-name></italic>. Although both the species are distributed in China, <italic><tp:taxon-name><tp:taxon-name-part taxon-name-part-type="genus" reg="Oxycarenus">O.</tp:taxon-name-part><tp:taxon-name-part taxon-name-part-type="species" reg="lugubris">lugubris</tp:taxon-name-part></tp:taxon-name></italic> has only been recorded from Taiwan and Hong Kong according to the data available on the iNaturalist website.</p></tp:treatment-sec><tp:treatment-sec><!--Section generated to contain objects referenced in tp:taxon-treatment.--><fig id="F1" position="float" orientation="portrait"><object-id xmlns:xlink="http://www.w3.org/1999/xlink" content-type="doi" xlink:type="simple">10.3897/zookeys.1211.126013.figure1</object-id><object-id xmlns:xlink="http://www.w3.org/1999/xlink" content-type="arpha" xlink:type="simple">B5C658DE-9295-510A-84C1-62E62A639093</object-id><label>Figure 1.</label><caption><p>Dorsal and ventral view of <italic><tp:taxon-name><tp:taxon-name-part taxon-name-part-type="genus" reg="Oxycarenus">Oxycarenus</tp:taxon-name-part></tp:taxon-name></italic> species sequenced <bold>A</bold><italic><tp:taxon-name><tp:taxon-name-part taxon-name-part-type="genus" reg="Oxycarenus">O.</tp:taxon-name-part><tp:taxon-name-part taxon-name-part-type="species" reg="gossypii">gossypii</tp:taxon-name-part></tp:taxon-name></italic><bold>B, C</bold><italic><tp:taxon-name><tp:taxon-name-part taxon-name-part-type="genus" reg="Oxycarenus">O.</tp:taxon-name-part><tp:taxon-name-part taxon-name-part-type="species" reg="bicolor">bicolor</tp:taxon-name-part><tp:taxon-name-part taxon-name-part-type="subspecies" reg="heraldus">heraldus</tp:taxon-name-part></tp:taxon-name></italic>.</p></caption><graphic xmlns:xlink="http://www.w3.org/1999/xlink" xlink:href="zookeys-1211-231_article-126013__-g001.jpg" position="float" orientation="portrait" xlink:type="simple" id="oo_1128425.jpg"><uri content-type="original_file" xlink:type="simple">https://binary.pensoft.net/fig/1128425</uri></graphic></fig><fig id="F2" position="float" orientation="portrait"><object-id xmlns:xlink="http://www.w3.org/1999/xlink" content-type="doi" xlink:type="simple">10.3897/zookeys.1211.126013.figure2</object-id><object-id xmlns:xlink="http://www.w3.org/1999/xlink" content-type="arpha" xlink:type="simple">0C3506F7-DBF1-5FEF-AE2B-63560054609E</object-id><label>Figure 2.</label><caption><p>Genitalia of <italic><tp:taxon-name><tp:taxon-name-part taxon-name-part-type="genus" reg="Oxycarenus">Oxycarenus</tp:taxon-name-part></tp:taxon-name></italic> species <bold>A–C</bold><italic><tp:taxon-name><tp:taxon-name-part taxon-name-part-type="genus" reg="Oxycarenus">O.</tp:taxon-name-part><tp:taxon-name-part taxon-name-part-type="species" reg="gossypii">gossypii</tp:taxon-name-part></tp:taxon-name></italic><bold>A</bold> pygophore, posterodorsal view <bold>B, C</bold> left paramere, dorsal and ventral view <bold>D–F</bold><italic><tp:taxon-name><tp:taxon-name-part taxon-name-part-type="genus" reg="Oxycarenus">O.</tp:taxon-name-part><tp:taxon-name-part taxon-name-part-type="species" reg="bicolor">bicolor</tp:taxon-name-part><tp:taxon-name-part taxon-name-part-type="subspecies" reg="heraldus">heraldus</tp:taxon-name-part></tp:taxon-name></italic><bold>D</bold> pygophore, posterodorsal view <bold>E, F</bold> left paramere, dorsal and ventral view.</p></caption><graphic xmlns:xlink="http://www.w3.org/1999/xlink" xlink:href="zookeys-1211-231_article-126013__-g002.jpg" position="float" orientation="portrait" xlink:type="simple" id="oo_1128426.jpg"><uri content-type="original_file" xlink:type="simple">https://binary.pensoft.net/fig/1128426</uri></graphic></fig></tp:treatment-sec><ref-list><ref id="B12"><mixed-citation xmlns:xlink="http://www.w3.org/1999/xlink" xlink:type="simple"><person-group><name name-style="western"><surname>Distant</surname><given-names>WL</given-names></name></person-group> (<year>1904</year>) <source>Fauna of British India, including Ceylon and Burma. <tp:taxon-name><tp:taxon-name-part taxon-name-part-type="order">Rhynchota</tp:taxon-name-part></tp:taxon-name>. Vol. II. (<tp:taxon-name><tp:taxon-name-part taxon-name-part-type="suborder">Heteroptera</tp:taxon-name-part></tp:taxon-name>).</source><publisher-name>Taylor and Francis</publisher-name>, <publisher-loc>London</publisher-loc>, <size units="page">503 pp</size>.</mixed-citation></ref><ref id="B2"><mixed-citation xmlns:xlink="http://www.w3.org/1999/xlink" xlink:type="simple"><person-group><name name-style="western"><surname>Bergroth</surname><given-names>E</given-names></name></person-group> (<year>1918</year>) <article-title>Studies in Philippine <tp:taxon-name><tp:taxon-name-part taxon-name-part-type="suborder">Heteroptera</tp:taxon-name-part></tp:taxon-name>, I.</article-title><source>Philippine Journal of Science</source><volume>13</volume>(<issue>2</issue>): <fpage>75</fpage>–<lpage>126</lpage>.</mixed-citation></ref><ref id="B39"><mixed-citation xmlns:xlink="http://www.w3.org/1999/xlink" xlink:type="simple"><person-group><name name-style="western"><surname>Slater</surname><given-names>JA</given-names></name></person-group> (<year>1964</year>) <source>A Catalogue of the <tp:taxon-name><tp:taxon-name-part taxon-name-part-type="family">Lygaeidae</tp:taxon-name-part></tp:taxon-name> of the World: Vols. I–II.</source><publisher-name>University of Connecticut</publisher-name>, <publisher-loc>Storrs</publisher-loc>, <size units="page">1668 pp</size>.</mixed-citation></ref><ref id="B51"><mixed-citation xmlns:xlink="http://www.w3.org/1999/xlink" xlink:type="simple"><person-group><name name-style="western"><surname>Zheng</surname><given-names>LY</given-names></name><name name-style="western"><surname>Zou</surname><given-names>HG</given-names></name></person-group> (<year>1981</year>) <article-title><tp:taxon-name><tp:taxon-name-part taxon-name-part-type="family">Lygaeidae</tp:taxon-name-part></tp:taxon-name>.</article-title> In: <person-group><name name-style="western"><surname>Hsiao</surname><given-names>TY</given-names></name><name name-style="western"><surname>Ren</surname><given-names>SZ</given-names></name><name name-style="western"><surname>Zheng</surname><given-names>LY</given-names></name><name name-style="western"><surname>Jing</surname><given-names>XL</given-names></name><name name-style="western"><surname>Zou</surname><given-names>HG</given-names></name><name name-style="western"><surname>Liu</surname><given-names>SL</given-names></name></person-group> (<role>Eds</role>) <issue-title>A Handbook for the Determination of the Chinese Hemiptera-Heteroptera, Vol.</issue-title><source>2. Science Press, Beijing</source>, <fpage>91</fpage>–<lpage>92</lpage>. [In Chinese, with English summary]</mixed-citation></ref></ref-list></tp:taxon-treatment>
